# Supplementary material for: Investigation of mechanisms underlying chaotic genetic patchiness in the intertidal marbled crab Pachygrapsus marmoratus (Brachyura: Grapsidae) across the Ligurian Sea
Source: BMC Evol Biol. 2020 Aug 24;20:108. doi: 10.1186/s12862-020-01672-x (PMC7444255; doi:10.1186/s12862-020-01672-x)
Supplement: Supplementary file 1 — Additional file 1. Dataset supporting the conclusions of this article (text file formatted as Genepop input). [file 12862_2020_1672_MOESM1_ESM.txt]

Data
79
109-Bis
101
108
183
99
16
187
84
6
POP
  1,  0101  0102  0102  0199  0102  0101  0000  0199  0101  0199
  1,  0102  0303  0399  0101  0303  0299  0199  0203  0101  0202
  1,  0101  0402  0499  0199  0405  0304  0299  0203  0101  0000
  1,  0202  0599  0599  0199  0303  0599  0304  0405  0101  0299
  1,  0101  0607  0299  0199  0603  0699  0305  0602  0201  0202
  1,  0102  0899  0607  0199  0305  0107  0699  0207  0101  0202
  1,  0101  0808  0208  0299  0305  0599  0708  0202  0101  0299
  1,  0102  0309  0206  0199  0307  0307  0999  0202  0201  0203
  1,  0101  1011  0899  0101  0303  0799  0399  0202  0101  0000
  1,  0202  0112  0699  0101  0305  0809  0000  0208  0101  0202
  1,  0202  0803  0000  0102  0302  0510  1099  0000  0101  0000
  1,  0102  0813  0606  0202  0603  0409  0000  0603  0201  0402
  1,  0102  0803  0408  0202  0606  1112  1001  0204  0201  0402
  1,  0101  0314  0499  0101  0303  0104  0101  0202  0201  0202
  1,  0199  0000  0699  0202  0305  0805  0899  0202  0201  0205
  1,  0202  0410  0609  0202  0302  0499  1099  0202  0101  0206
  1,  0101  1516  0599  0101  0303  0113  1099  0299  0101  0202
  1,  0202  0404  0000  0199  0303  0807  0299  0000  0101  0202
  1,  0102  0409  0699  0101  0302  1499  0311  0905  0101  0206
  1,  0102  0415  1006  0299  0699  0199  1299  0299  0101  0402
  1,  0102  0399  0699  0299  0303  1512  0599  0299  0201  0202
  1,  0202  1799  0606  0199  0605  0599  1399  0299  0101  0202
  1,  0101  1618  1199  0199  0803  0299  1499  0499  0101  0203
  1,  0102  0103  0299  0103  0699  0000  0899  0202  0101  0405
  1,  0102  0119  0000  0199  0903  0000  0199  0202  0201  0299
  1,  0102  1620  1099  0199  0305  0000  1508  0299  0101  0205
  1,  0101  0421  0199  0103  0310  0107  0000  0202  0201  0202
  1,  0102  2214  0000  0103  0310  1405  1099  0202  0101  0702
  1,  0101  0314  0499  0101  0303  0104  0199  0202  0201  0202
  1,  0102  1523  0000  0101  0310  0716  0000  0299  0202  0202
  1,  0102  0299  1012  0299  0305  0000  1699  0202  0201  0599
  1,  0102  0199  1099  0299  0102  1504  0314  0299  0101  0106
  1,  0202  2422  1006  0103  0305  0704  1718  0299  0101  0205
  1,  0102  1022  1106  0103  0310  1501  1999  0202  0201  0203
  1,  0101  0408  0202  0103  0310  1599  1999  0202  0201  0299
  1,  0101  1099  1013  0101  0311  0599  2001  0202  0101  0208
  1,  0101  0000  0613  0103  0310  0000  0000  0202  0201  0202
  1,  0101  0000  0299  0103  0310  0000  0000  0202  0000  0299
  1,  0102  0199  1399  0101  0303  0000  1021  0202  0101  0202
  1,  0102  0108  1299  0199  0905  0599  2223  0602  0000  0205
  1,  0102  1316  0614  0299  0303  0309  0399  0202  0101  0202
  1,  0101  2599  0699  0199  0603  0899  1424  0202  0201  0402
  1,  0101  0000  0613  0199  1203  1099  2599  0202  0201  0902
  1,  0102  0121  0299  0101  0303  0000  1199  0202  0101  0202
  1,  0102  1399  1499  0101  0303  0499  2699  1099  0101  0202
  1,  0101  0000  0603  0101  0305  0299  0302  0204  0101  0205
  1,  0101  0101  0299  0103  0310  1707  2799  0202  0000  0499
  1,  0101  0000  0000  0103  0303  0000  0000  0299  0000  0202
  1,  0000  0000  0204  0299  0399  0513  2599  0299  0101  0299
  1,  0102  0416  1499  0299  0303  1299  2899  0204  0101  0202
  1,  0202  0109  0208  0101  0311  0404  1605  0204  0201  0208
  1,  0101  2507  0606  0299  0905  1404  0710  0208  0201  0205
  1,  0202  1423  1004  0199  1203  1514  0000  0911  0201  0902
  1,  0202  0899  0406  0199  0905  0799  1999  0207  0101  0505
  1,  0202  2426  0215  0199  0303  0000  2999  0203  0101  0202
  1,  0102  1021  0000  0202  0302  0199  2599  0202  0101  0206
  1,  0102  0314  0000  0199  0313  1310  2599  0607  0101  0210
  1,  0101  2403  0506  0101  0305  0502  0000  0204  0000  0000
  1,  0102  0209  0814  0101  0311  0713  0199  0212  0101  0208
  1,  0101  2410  0609  0299  0303  0505  0530  0699  0101  0202
  1,  0102  2799  1106  0101  0399  1407  0199  0205  0201  0202
  1,  0102  2228  0599  0199  0399  1899  0899  1314  0101  0000
  1,  0101  0402  0616  0101  0211  0000  0000  0202  0201  0608
  1,  0102  1929  0115  0101  1405  1999  0799  0202  0101  0000
  1,  0102  3031  0615  0102  0505  1899  1603  0213  0201  0205
  1,  0102  2132  1299  0101  0303  2004  0199  0202  0101  0211
  1,  0202  0413  0213  0499  0199  0899  3199  0602  0201  0199
  1,  0202  1033  0616  0101  0603  1499  0000  0203  0101  0402
  1,  0102  0231  0699  0101  0303  1409  0599  0202  0101  0202
  1,  0102  0499  1516  0104  0305  1407  1499  0202  0201  0205
  1,  0101  3435  0608  0205  1203  1310  3201  0202  0201  0202
  1,  0101  1936  0899  0299  0305  0299  3334  0602  0101  0205
  1,  0102  2428  0299  0299  0303  1499  1335  0299  0101  0202
  1,  0102  0937  0106  0399  1203  0702  0599  0205  0201  0902
  1,  0299  2138  0606  0101  0102  0699  3599  0202  0201  0106
  1,  0102  2239  0299  0102  0303  0513  0724  1215  0101  0202
  1,  0102  0899  0000  0101  0303  0704  2999  0202  0101  0202
  1,  0101  2140  1799  0199  0299  0199  1499  1699  0201  0699
  1,  0202  1216  0106  0101  0103  0107  3314  0699  0101  0102
  1,  0102  0499  0202  0199  0603  0210  0299  0202  0101  0402
POP
  2,  0101  0000  0106  0303  0710  0601  0000  1799  0000  0202
  2,  0199  1240  0299  0699  0399  0000  3299  0204  0101  0202
  2,  0299  0321  0606  0299  0302  1501  0399  0202  0201  0206
  2,  0102  0434  0299  0199  0199  0504  1614  1819  0101  0199
  2,  0101  2199  0606  0199  0103  0302  3499  0203  0101  0102
  2,  0101  4199  1799  0101  1211  0112  3399  0220  0101  0908
  2,  0202  0000  1002  0106  0399  2103  3334  0499  0101  0202
  2,  0102  1618  0618  0202  0303  1499  0000  0203  0101  0202
  2,  0102  0399  0819  0199  0299  0807  3699  0204  0101  0000
  2,  0102  0411  0599  0102  0303  0000  1699  0203  0201  0202
  2,  0102  1724  1899  0199  0305  0799  1616  0202  0101  0205
  2,  0299  1516  2021  0199  0699  0899  0000  1899  0201  0499
  2,  0299  2429  0299  0307  0305  0113  3799  0216  0101  0205
  2,  0299  0430  0502  0101  0399  0000  0399  0604  0201  0202
  2,  0102  0000  0507  0101  0303  1499  0399  0202  0201  0202
  2,  0102  0000  0219  0102  1204  0802  3599  0209  0201  0902
  2,  0101  2499  0616  0102  0699  1499  0000  0399  0202  0499
  2,  0101  0000  0106  0399  1199  2099  0000  2114  0201  0208
  2,  0202  2701  1299  0199  1213  0799  3899  0202  0101  0999
  2,  0101  2499  0699  0202  0599  2204  1699  0203  0101  0205
  2,  0102  2299  0699  0000  0399  0516  3799  0218  0201  1202
  2,  0102  0999  0699  0299  1599  0799  3599  0202  0101  0213
  2,  0199  2134  0817  0102  0305  0599  1699  0202  0101  0205
  2,  0101  1219  1010  0101  0303  2107  3999  0607  0201  0214
  2,  0202  2616  0206  0299  0305  0707  0199  1003  0000  0205
  2,  0202  0499  0202  0102  0302  0204  3411  0202  0101  0206
  2,  0202  2701  0307  0101  0603  0204  1840  0203  0101  0402
  2,  0299  1299  0000  0101  0399  0799  3599  0299  0101  0202
  2,  0101  1728  2216  0101  0803  0199  0199  0218  0101  0702
  2,  0102  0000  1108  0101  0199  0199  0199  0205  0101  0102
  2,  0102  3022  1013  0199  0303  0216  3599  2299  0101  0202
  2,  0102  1002  0621  0199  1299  0199  0129  0208  0101  0902
  2,  0000  1710  1106  0803  0311  0899  0199  0699  0201  0208
  2,  0202  3099  0699  0101  0705  1402  0199  0608  0201  0305
  2,  0199  2199  1014  0603  0399  0502  1699  0204  0101  0202
  2,  0101  0116  0615  0101  0303  0499  1631  0216  0201  0202
  2,  0102  0522  0215  0109  1399  2399  0299  0202  0201  0210
  2,  0199  2402  0000  0000  0399  1899  1899  0202  0201  0202
  2,  0101  2216  0507  0810  1699  2499  0000  1399  0201  1599
  2,  0102  1916  0606  0101  0317  2299  0199  0404  0201  0216
  2,  0102  0199  0614  0203  1399  2299  0000  2003  0000  0000
  2,  0102  1099  1099  0101  0399  1299  0313  0299  0101  0299
  2,  0101  0000  0623  0299  0399  0499  1699  0202  0101  0299
  2,  0101  4228  1006  0101  1199  0599  3899  0212  0101  0208
  2,  0202  0222  1499  0207  0102  2215  0199  1099  0201  0102
  2,  0202  0408  0699  0199  0302  1499  4199  0202  0201  0206
  2,  0102  2599  0104  0299  0399  0608  1999  0212  0101  0299
  2,  0202  0499  0608  0000  0303  1802  1499  0299  0101  0299
  2,  0102  1218  0699  0101  0303  0000  0199  0000  0101  0202
  2,  0199  1041  0599  0000  0603  0000  3299  0299  0201  0402
  2,  0202  1021  0106  0101  0313  2599  0101  0211  0101  0210
  2,  0101  2109  1824  0111  0303  0799  1099  0604  0101  0299
  2,  0101  1099  0899  0106  0302  1099  1099  0204  0101  0206
  2,  0101  4241  0415  0101  0000  1899  3199  0202  0101  1299
  2,  0102  3440  0299  0299  0199  2225  0000  0000  0101  0199
  2,  0102  3099  0606  0202  0303  1801  0129  0699  0101  0202
  2,  0102  0000  1014  0299  0305  1599  3799  0299  0201  0205
  2,  0101  1743  0925  0199  0399  1299  0000  0205  0101  0202
  2,  0102  0121  0606  0199  0211  0199  3199  0202  0103  0000
  2,  0102  1739  1006  0102  0399  1401  1008  0204  0202  0299
  2,  0199  2799  0514  0102  0303  0423  0199  0223  0201  0202
  2,  0102  0404  0215  0202  0303  0000  2999  0403  0101  0299
  2,  0101  0444  0499  0101  0599  1310  1199  0299  0201  0305
  2,  0199  1039  1022  0399  1202  2225  3599  0499  0201  0906
  2,  0202  0411  0218  0109  0803  0599  3822  0602  0201  0702
  2,  0101  0000  1099  0106  0399  0510  0399  0218  0101  0299
  2,  0301  1023  0499  0399  1199  0101  1699  2499  0202  0899
  2,  0101  0000  0000  0102  0302  0604  0129  0208  0101  0206
  2,  0000  0000  0000  0199  0303  0726  0399  0204  0201  0202
  2,  0000  0000  0299  0102  0302  0899  1699  0202  0202  0206
  2,  0000  0000  0000  0102  0199  0599  3499  0203  0201  0199
  2,  0102  2409  0206  0199  0305  1407  0000  0202  0201  0205
  2,  0101  0423  0606  0112  0103  0299  1102  0000  0201  0102
  2,  0102  2299  0826  0101  0903  0525  0337  0202  0201  1299
  2,  0101  0110  0000  0399  0303  0801  3599  0609  0101  0202
  2,  0101  2133  0819  0199  0305  2710  4299  0202  0101  0205
  2,  0202  4599  0699  0102  0399  0702  3202  0207  0201  0202
  2,  0101  2114  1418  0101  0303  0599  1001  0299  0202  0202
  2,  0102  4299  0406  0102  0303  0199  3099  0299  0101  0202
  2,  0101  1009  0607  0203  0899  2399  1006  0299  0101  0799
  2,  0102  1433  1199  0000  0303  0505  0000  0204  0201  0299
POP
  3,  0102  0122  0416  0101  0505  1899  1999  0204  0201  0599
  3,  0101  2299  0699  0101  0603  0812  3499  0213  0101  0402
  3,  0101  2539  1799  0202  0205  0499  4399  0202  0101  0000
  3,  0202  3031  0822  0000  0802  0000  0199  0699  0101  0000
  3,  0102  0937  0814  0299  0103  1407  0000  0499  0201  0102
  3,  0101  2640  1106  0299  0000  0728  1099  0213  0101  0299
  3,  0102  3099  0323  0199  0399  0216  0399  0202  0201  0202
  3,  0101  1099  0299  0199  0511  1407  0635  0209  0101  0508
  3,  0102  2440  1099  0202  0317  0000  3735  0202  0101  0216
  3,  0101  0414  0000  0202  0603  0125  0799  0202  0101  0402
  3,  0102  1439  1011  0101  0305  0618  1999  0202  0201  0205
  3,  0102  0110  0607  0299  0311  0723  1699  0000  0101  0208
  3,  0202  1339  1099  0299  0399  0499  0000  0399  0101  0202
  3,  0101  1321  1099  0299  0303  1499  1099  0205  0000  0202
  3,  0102  2413  0613  0101  0305  0899  3499  0000  0101  0205
  3,  0101  2240  1999  0199  0399  1310  2899  2599  0101  0202
  3,  0202  3021  1816  0199  0000  0608  0212  0299  0101  0417
  3,  0102  2699  0299  0299  0303  0399  3199  0204  0201  0299
  3,  0102  0899  2127  0199  0313  0899  0000  0202  0201  0210
  3,  0202  3099  0209  0112  0399  1504  0000  0000  0101  0299
  3,  0102  0110  1499  0101  0305  1599  3799  0202  0101  0205
  3,  0102  3436  1099  0199  1203  1325  3199  0202  0101  0902
  3,  0101  0241  1028  0000  0303  1801  4499  0210  0201  0202
  3,  0102  1334  1026  0202  0317  0107  1899  0203  0201  0216
  3,  0101  0215  0000  0101  0303  1507  3301  0216  0101  0202
  3,  0102  1316  1899  0202  0199  0505  0199  0603  0201  0199
  3,  0101  1399  0607  0202  0305  0710  0199  0299  0201  0205
  3,  0102  4240  0699  0199  0399  0804  0000  0202  0101  0202
  3,  0101  1499  0114  0102  0107  1599  0699  0202  0101  0103
  3,  0202  0399  0206  0102  0305  0699  0101  0207  0101  1305
  3,  0202  1636  0699  0102  0699  0999  3714  0204  0101  0499
  3,  0102  0426  2820  0299  0511  0199  0114  0202  0101  0508
  3,  0102  1710  1599  0101  0299  1804  0299  1222  0101  1206
  3,  0202  0314  0406  0199  0399  0000  1499  0499  0101  0202
  3,  0102  0522  0709  0199  0599  2930  0000  0699  0101  0205
  3,  0102  0940  0122  0000  0303  3122  0135  0202  0101  0299
  3,  0102  0199  1099  0199  0299  3105  3499  0209  0101  0206
  3,  0102  0499  0213  0101  0303  0000  1099  0223  0201  0202
  3,  0000  0806  0502  0101  0311  0315  0000  0807  0101  0208
  3,  0202  0912  0606  0299  0999  0713  2999  0202  0101  1299
  3,  0202  0419  1010  0101  0303  0599  4599  0203  0101  0203
  3,  0102  0435  1599  0102  0915  0799  3499  0225  0101  1213
  3,  0000  1999  1607  0108  0303  1310  2112  0299  0101  0202
  3,  0101  0403  0502  0102  0305  2526  1499  0299  0201  0205
  3,  0102  0206  0699  0202  0303  1399  0899  0216  0101  0299
  3,  0102  4205  0000  0299  0702  0299  0899  0000  0201  0306
  3,  0102  0000  1006  0112  0399  1899  0199  0602  0101  0202
  3,  0101  0122  1499  0203  0699  0599  1046  0299  0101  0404
  3,  0102  0209  0214  0199  0603  0102  1099  0000  0201  0402
  3,  0102  1618  0615  0205  0905  0102  0000  0202  0101  1205
  3,  0202  1799  0214  0101  0303  0399  3499  0208  0101  0299
  3,  0101  0000  1099  0202  0305  0213  3429  0202  0201  0205
  3,  0102  0128  1010  0299  0603  1508  3435  1699  0201  0402
  3,  0102  2422  0406  0113  0699  0101  0199  0202  0101  0499
  3,  0102  1704  0699  0299  0399  0799  0199  0299  0101  0202
  3,  0301  4502  1099  0000  0399  1399  2547  0602  0101  0218
  3,  0101  2602  0816  0199  0311  0199  0199  0204  0201  0208
  3,  0202  0101  0000  0102  0302  1501  3499  0202  0201  0000
  3,  0102  0122  0399  0101  0699  1118  3099  0299  0201  0404
  3,  0102  0137  0202  0101  0302  0599  0000  0404  0101  0206
  3,  0101  0536  0622  0101  0606  0313  1299  0219  0101  0499
  3,  0101  1099  2927  0101  0202  0000  0000  1099  0101  0206
  3,  0101  0000  0823  0107  0605  1408  0000  0403  0202  0405
  3,  0102  2111  0000  0110  0303  0000  0599  0202  0101  0202
  3,  0102  2111  0000  0110  0399  0000  0599  0202  0101  0299
  3,  0202  0340  0606  0101  0399  2101  1899  0202  0101  0214
  3,  0102  1316  0299  0199  0303  0605  1399  0210  0101  1202
  3,  0101  0410  0218  0101  0303  1504  1016  0207  0101  0202
  3,  0102  0399  0422  0199  0599  1499  1016  0207  0202  0505
  3,  0102  4201  0422  0203  0302  0000  1499  0207  0101  0206
  3,  0102  0521  0721  0101  0302  0399  2999  0299  0101  0699
  3,  0202  4521  0000  0199  1203  0525  0999  0209  0101  0902
  3,  0202  3046  1503  0102  0303  0804  3099  0299  0101  0299
  3,  0101  0536  0622  0101  0699  0302  2599  0219  0101  0499
  3,  0101  0107  0925  0102  0303  0899  0899  0207  0201  0202
  3,  0102  3332  2021  0101  0103  1405  0000  0222  0201  0000
  3,  0202  0403  0699  0102  0303  0702  2999  0202  0101  0202
  3,  0102  0199  1499  0108  0303  1399  2999  1803  0101  0202
  3,  0102  0122  0399  0101  0606  1118  3099  0299  0201  0499
  3,  0101  1046  2927  0101  0302  0000  1099  1099  0101  0206
POP
  4,  0202  0821  0000  0107  0399  0601  3899  1803  0101  0202
  4,  0102  1719  1816  0202  0915  0199  3499  0202  0101  0000
  4,  0202  2223  0000  0101  0699  0699  4599  0209  0101  0402
  4,  0299  2206  0699  0000  0399  1499  3699  0203  0201  0202
  4,  0102  1341  0816  0299  0803  0102  4699  0000  0101  0702
  4,  0202  0399  1799  0199  0505  0510  3399  0205  0101  0205
  4,  0102  3999  0615  0299  0599  0000  0000  2603  0202  0205
  4,  0199  0499  0599  0202  1203  1808  3299  0202  0101  0902
  4,  0101  4135  0599  0202  0303  1416  1010  0620  0201  0299
  4,  0102  1234  0623  0199  0303  0105  2499  0202  0201  0299
  4,  0101  0410  1899  0101  0603  1499  0218  0202  0101  0402
  4,  0299  0122  0614  0199  0505  2210  0699  0409  0101  0205
  4,  0102  0899  1625  0199  0699  0707  3499  2313  0101  0402
  4,  0102  0808  0106  0101  0213  0507  4599  0000  0101  0000
  4,  0102  0000  1699  0102  0305  0505  0299  0215  0201  0205
  4,  0202  0119  0000  0106  0111  1805  4899  0418  0101  0000
  4,  0101  0413  0213  0199  0599  0132  1099  0202  0101  0205
  4,  0102  0814  0699  0299  0299  0607  1699  0204  0101  0206
  4,  0102  0101  0499  0000  1205  1599  3136  0000  0101  0905
  4,  0202  1936  0299  0101  0305  0899  0000  0000  0101  0202
  4,  0102  2403  0501  0101  1299  1810  2909  0000  0000  0902
  4,  0202  0434  1106  0112  0603  0104  0000  0000  0201  0402
  4,  0102  0404  0926  0299  0305  0101  3099  0202  0101  0205
  4,  0102  0124  0606  0102  0299  2599  1099  0202  0101  1206
  4,  0102  0231  0206  0203  0303  3308  1099  0204  0101  0219
  4,  0102  0330  0299  0199  0606  0499  1099  0202  0201  0499
  4,  0202  3021  1108  0101  0999  2099  1099  0205  0201  1211
  4,  0202  2209  0514  0202  0299  1113  1099  0208  0101  1206
  4,  0102  0000  1199  0202  0303  0499  3499  0204  0101  0202
  4,  0102  2209  0815  0199  0305  0504  3899  0213  0101  0205
  4,  0102  1022  0502  0102  0305  0799  1099  0404  0101  0205
  4,  0102  3429  0621  0101  0699  2599  0000  0218  0201  0404
  4,  0101  3037  0108  0102  0305  0000  3799  0213  0101  0205
  4,  0202  2437  0699  0199  0602  1299  1013  0499  0201  0406
  4,  0302  1799  0699  0105  1299  0804  0299  0209  0201  0912
  4,  0202  0000  0213  0199  0305  0526  1999  0202  0101  0205
  4,  0102  0899  0000  0104  0303  0899  1699  0203  0101  0299
  4,  0102  2418  1099  0102  0307  1410  0000  0220  0101  0203
  4,  0199  1799  0699  0109  0302  1699  3799  0202  0101  0206
  4,  0101  2207  0499  0101  0303  0799  1899  0211  0101  0202
  4,  0101  0802  0613  0102  1202  0726  1629  0213  0201  0906
  4,  0102  1040  0506  0199  0000  1499  3499  0204  0201  1205
  4,  0202  4203  0000  0101  0303  1599  3499  0202  0101  0202
  4,  0102  1314  1499  0299  0511  0213  3316  0499  0201  0508
  4,  0102  2235  0818  0199  0305  0313  0899  0299  0101  0205
  4,  0102  3099  0106  0199  0303  0599  0599  0202  0101  0202
  4,  0101  4233  0614  0101  1203  0299  3434  1805  0101  0902
  4,  0102  0405  0000  0101  0305  0308  1637  0202  0101  0205
  4,  0101  0121  1299  0101  0399  1399  0000  0000  0201  0202
  4,  0102  1899  1499  0199  0605  1299  0799  0000  0201  0405
  4,  0102  1899  0299  0000  0399  0513  1399  0299  0201  0202
  4,  0000  4140  0599  0199  0603  1099  1199  0202  0101  0402
  4,  0101  0426  2499  0105  0603  0799  1914  0204  0201  0202
  4,  0299  0335  0299  0101  0303  1328  1637  0000  0101  0202
  4,  0102  2299  0206  0212  0000  0305  2499  0209  0201  1299
  4,  0202  2134  0202  0101  0399  3199  3199  0000  0101  0202
  4,  0101  0000  0206  0299  0305  0525  1699  1099  0000  0205
  4,  0202  0130  1499  0299  1299  0499  1499  0599  0201  0999
  4,  0202  4221  0199  0714  0605  0513  3799  0202  0201  0405
  4,  0000  0499  0000  0199  0806  0599  1629  0299  0201  0704
  4,  0101  4234  0817  0202  1205  0630  3499  0718  0201  0905
  4,  0202  0315  0699  0299  0399  0199  4810  0204  0201  0202
  4,  0202  1718  0899  0202  0000  0713  1099  0208  0101  2005
  4,  0101  0406  0299  0101  0305  1399  1899  0000  0202  0205
  4,  0199  2716  1499  0101  1205  0000  0399  0202  0101  0905
  4,  0202  1607  2021  0101  0603  0625  1099  0299  0202  0402
  4,  0102  4299  1307  0101  0499  0805  0199  0399  0201  2199
  4,  0202  2116  0000  0105  0103  2599  1499  0204  0201  0102
  4,  0102  0000  0509  0299  0399  0809  0000  0000  0202  0202
  4,  0202  0325  2021  0199  0599  0212  4818  0299  0101  0205
  4,  0101  0000  0299  0299  0399  0713  1999  0204  0202  0202
  4,  0101  0940  2299  0101  0399  0513  3599  0202  0202  0202
  4,  0101  1322  0699  0101  0605  0110  1699  0202  0201  0405
  4,  0202  0421  1599  0299  0399  0199  0737  0215  0201  0299
  4,  0299  0139  1399  0000  0000  0000  3499  0202  0201  0208
  4,  0202  0141  1399  0299  0311  0000  3499  0202  0201  0208
  4,  0000  3035  0606  0101  0305  0000  0000  0000  0201  0205
  4,  0102  0124  0102  0203  0303  0799  2999  0212  0101  0202
  4,  0101  0199  1413  0199  0303  0699  2999  0207  0201  0202
  4,  0102  1299  0000  0202  1212  0199  3337  0202  0201  0909
